# Supplementary material for: Crystal structure of (1E,1′E)-N,N′-(ethane-1,2-di­yl)bis­[(pyridin-2-yl)methanimine]
Source: Acta Crystallogr E Crystallogr Commun. 2015 May 30;71(Pt 6):o431. doi: 10.1107/S2056989015010087 (PMC4459302; doi:10.1107/S2056989015010087)
Supplement: Supplementary file 1 [file e-71-0o431-sup1.cif]

##############################################################################
#                                                                            #
# This CIF contains the data in a paper accepted for publication in          #
# Acta Crystallographica Section E. It conforms to the requirements of       #
# Notes for Authors for Acta Crystallographica Section E, and has been       #
# peer reviewed under the auspices of the IUCr Commission on Journals.       #
#                                                                            #
# Full details of the Crystallographic Information File format               #
# are given in the paper "The Crystallographic Information File (CIF):       #
# a New Standard Archive File for Crystallography" by S. R. Hall, F. H.      #
# Allen and I. D. Brown [Acta Cryst. (1991), A47, 655-685].                  #
#                                                                            #
# The current version of the core CIF dictionary is obtainable from          #
# ftp://ftp.iucr.org/pub/cif_core.dic.                                       #
#                                                                            #
# Software is freely available for graphical display of the structure(s)     #
# in this CIF. For information consult the CIF software page                 #
# http://www.iucr.org/resources/cif/software.                                #
#                                                                            #
# This file may be used for bona fide research purposes within the           #
# scientific community so long as proper attribution is given to the journal # 
# article from which it was obtained.                                        #
#                                                                            #
##############################################################################
data_global
_audit_creation_method     'PLATON <TABLE ACC> option'
_journal_date_recd_electronic     2015-05-21
_journal_date_accepted     2015-05-24
_journal_name_full     'Acta Crystallographica, Section E'
_journal_year     2015
_journal_volume     71
_journal_issue      6
_journal_page_first     o431
_journal_page_last     o431
_journal_paper_category     HO
_journal_paper_doi     10.1107/S2056989015010087
_journal_coeditor_code     SU5142
_publ_contact_author_name     'Dr. Muneer Abdoh'
_publ_contact_author_address
;
Department of Physics
Science College, An-Najah National University
PO Box 7, Nablus
Palestine
;
_publ_contact_author_email     'muneer@najah.edu'
_publ_contact_author_fax     '+970-92671427'
_publ_contact_author_phone     '+970-92673564'
_publ_section_title
;\
Crystal structure of
(1<i>E</i>,1'<i>E</i>)-<i>N</i>,<i>N</i>'-(ethane-1,2-diyl)bis[(pyridin-2-yl)\
methanimine]
;
loop_
    _publ_author_name
    _publ_author_address
    'Muneer Abdoh'
;
Department of Physics
Science College, An-Najah National University
PO Box 7, Nablus
Palestinian Territories
;
    'Ismail Warad'
;
Department of Chemistry
Science College, An-Najah National University
PO Box 7, Nablus
Palestinian Territories
;
    'Naveen, S.'
;
Institution of Excellence
University of Mysore
Manasagangotri
Mysore 570 006, India
;
    'Lokanath, N. K.'
;
Department of Studies in Physics,
University of Mysore,
Manasagangotri,
Mysore 570 006, India
;
    'Rachid Salghi'
;
Laboratory of Environmental Engineering and Biotechnology
Science College, An-Najah National University
ENSA, Universite Ibn Zohr
PO Box 1136, 80000 Agadir
Morocco
;
_publ_section_synopsis     .
data_I
_database_code_depnum_ccdc_archive 'CCDC 1402701'
_chemical_name_systematic
;\
(1<i>E</i>,1'<i>E</i>)-<i>N</i>,<i>N</i>'-(Ethane-1,2-\
diyl)bis[(pyridin-2-yl)methanimine]
;
_chemical_formula_moiety     'C14 H14 N4'
_chemical_formula_sum     'C14 H14 N4'
_chemical_formula_iupac     'C14 H14 N4'
_chemical_formula_weight     238.29
_symmetry_cell_setting     monoclinic
_symmetry_space_group_name_H-M     'C 2/c'
_symmetry_space_group_name_Hall     '-C 2yc'
loop_
    _symmetry_equiv_pos_site_id
    _symmetry_equiv_pos_as_xyz
    1 x,y,z
    2 -x,y,1/2-z
    3 -x,-y,-z
    4 x,-y,1/2+z
    5 1/2+x,1/2+y,z
    6 1/2-x,1/2+y,1/2-z
    7 1/2-x,1/2-y,-z
    8 1/2+x,1/2-y,1/2+z
_cell_length_a     19.347(5)
_cell_length_b     5.9339(12)
_cell_length_c     13.165(2)
_cell_angle_alpha     90
_cell_angle_beta     122.266(8)
_cell_angle_gamma     90
_cell_volume     1278.0(5)
_cell_formula_units_Z     4
_cell_measurement_reflns_used     881
_cell_measurement_theta_min     5.41
_cell_measurement_theta_max     63.82
_cell_measurement_temperature     296
_cell_special_details
;
;
_exptl_crystal_description     block
_exptl_crystal_colour     colourless
_exptl_crystal_size_max     0.30
_exptl_crystal_size_mid     0.27
_exptl_crystal_size_min     0.25
_exptl_crystal_size_rad     ?
_exptl_crystal_density_diffrn     1.238
_exptl_crystal_density_meas     ?
_exptl_crystal_density_method     'Not Measured'
_exptl_crystal_F_000     504
_exptl_absorpt_coefficient_mu     0.613
_exptl_absorpt_correction_type     multi-scan
_exptl_absorpt_process_details
;
(SADABS; Bruker, 2013)
;
_exptl_absorpt_correction_T_min     0.837
_exptl_absorpt_correction_T_max     0.862
_exptl_special_details
;
;
_diffrn_ambient_temperature     296
_diffrn_radiation_type     'CuK\a'
_diffrn_radiation_wavelength     1.54178
_diffrn_radiation_source     'Rotating Anode'
_diffrn_radiation_monochromator     'graphite'
_diffrn_measurement_device_type     'Bruker X8 Proteum'
_diffrn_measurement_method     '\f and \w scans'
_diffrn_detector_area_resol_mean     18.4
_diffrn_reflns_number     1539
_diffrn_reflns_av_R_equivalents     0.0147
_diffrn_reflns_av_sigmaI/netI     0.0233
_diffrn_reflns_theta_min     5.41
_diffrn_reflns_theta_max     63.82
_diffrn_reflns_theta_full     63.82
_diffrn_measured_fraction_theta_max     0.883
_diffrn_measured_fraction_theta_full     0.883
_diffrn_reflns_limit_h_min     -8
_diffrn_reflns_limit_h_max     21
_diffrn_reflns_limit_k_min     -6
_diffrn_reflns_limit_k_max     5
_diffrn_reflns_limit_l_min     -15
_diffrn_reflns_limit_l_max     12
_diffrn_reflns_reduction_process
;
;
_refine_special_details
;
Refinement on <i>F</i>^2^ for ALL reflections except those flagged by the user
for potential systematic errors. Weighted <i>R</i>-factors <i>wR</i> and all
goodnesses of fit <i>S</i> are based on <i>F</i>^2^, conventional
<i>R</i>-factors <i>R</i> are based on <i>F</i>, with <i>F</i> set to zero for
negative <i>F</i>^2^. The observed criterion of <i>F</i>^2^ > \s(<i>F</i>^2^)
is used only for calculating -<i>R</i>-factor-obs <i>etc</i>. and is not
relevant to the choice of reflections for refinement. <i>R</i>-factors based
on <i>F</i>^2^ are statistically about twice as large as those based on
<i>F</i>, and <i>R</i>-factors based on ALL data will be even larger.
;
_reflns_number_total     933
_reflns_number_gt     881
_reflns_threshold_expression     I>2\s(I)
_refine_ls_structure_factor_coef     Fsqd
_refine_ls_matrix_type     full
_refine_ls_R_factor_all     0.0438
_refine_ls_R_factor_gt     0.0425
_refine_ls_wR_factor_gt     0.1188
_refine_ls_wR_factor_ref     0.1203
_refine_ls_goodness_of_fit_ref     1.054
_refine_ls_restrained_S_all     1.054
_refine_ls_number_reflns     933
_refine_ls_number_parameters     82
_refine_ls_number_restraints     0
_refine_ls_number_constraints     ?
_refine_ls_hydrogen_treatment     constr
_refine_ls_weighting_scheme     calc
_refine_ls_weighting_details
         'calc w=1/[\s^2^(Fo^2^)+(0.0763P)^2^+0.2763P] where P=(Fo^2^+2Fc^2^)/3'
_atom_sites_solution_hydrogens     geom
_atom_sites_solution_primary     direct
_atom_sites_solution_secondary     difmap
_refine_ls_shift/su_max     0.000
_refine_ls_shift/su_mean     0.000
_refine_diff_density_max     0.098
_refine_diff_density_min     -0.097
loop_
    _atom_type_symbol
    _atom_type_description
    _atom_type_scat_dispersion_real
    _atom_type_scat_dispersion_imag
    _atom_type_scat_source
    C C 0.0181 0.0091 ' International Tables Vol C Tables 4.2.6.8 and 6.1.1.4'
    H H 0.0000 0.0000 ' International Tables Vol C Tables 4.2.6.8 and 6.1.1.4'
    N N 0.0311 0.0180 ' International Tables Vol C Tables 4.2.6.8 and 6.1.1.4'
_computing_data_collection
;
APEX2 (Bruker, 2013)
;
_computing_cell_refinement
;
SAINT (Bruker, 2013)
;
_computing_data_reduction
;
SAINT (Bruker, 2013)
;
_computing_structure_solution
;
SHELXS97 (Sheldrick, 2008)
;
_computing_structure_refinement
;
SHELXL97 (Sheldrick, 2008)
;
_computing_molecular_graphics
;
Mercury (Macrae <i>et al.</i>,  2008)
;
_computing_publication_material
;
SHELXL97 (Sheldrick, 2008) and PLATON (Spek, 2009)
;
loop_
    _atom_site_type_symbol
    _atom_site_label
    _atom_site_fract_x
    _atom_site_fract_y
    _atom_site_fract_z
    _atom_site_U_iso_or_equiv
    _atom_site_thermal_displace_type
    _atom_site_calc_flag
    _atom_site_refinement_flags
    _atom_site_occupancy
    _atom_site_disorder_assembly
    _atom_site_disorder_group
    N N3 0.69126(7) 0.50665(18) 0.02615(10) 0.0576(4) Uani d . 1.000 . .
    N N6 0.55349(7) 0.05345(19) -0.11311(9) 0.0542(4) Uani d . 1.000 . .
    C C1 0.67191(10) 0.7085(3) 0.16610(14) 0.0703(6) Uani d . 1.000 . .
    C C2 0.70819(9) 0.6792(2) 0.10143(14) 0.0634(5) Uani d . 1.000 . .
    C C4 0.63482(8) 0.3583(2) 0.01373(11) 0.0478(4) Uani d . 1.000 . .
    C C5 0.61592(8) 0.1747(2) -0.07264(11) 0.0495(4) Uani d . 1.000 . .
    C C7 0.54261(9) -0.1287(2) -0.19397(13) 0.0585(5) Uani d . 1.000 . .
    C C8 0.59615(9) 0.3750(2) 0.07686(12) 0.0591(5) Uani d . 1.000 . .
    C C9 0.61501(11) 0.5541(3) 0.15343(14) 0.0728(6) Uani d . 1.000 . .
    H H1 0.68570 0.83080 0.21760 0.0840 Uiso c R 1.000 . .
    H H2 0.55830 0.26720 0.06750 0.0710 Uiso c R 1.000 . .
    H H4 0.74660 0.78490 0.11040 0.0760 Uiso c R 1.000 . .
    H H5 0.65170 0.14760 -0.09810 0.0590 Uiso c R 1.000 . .
    H H7 0.58250 -0.11360 -0.21680 0.0700 Uiso c R 1.000 . .
    H H8 0.55230 -0.27160 -0.15260 0.0700 Uiso c R 1.000 . .
    H H9 0.58950 0.57050 0.19620 0.0870 Uiso c R 1.000 . .
loop_
    _atom_site_aniso_label
    _atom_site_aniso_U_11
    _atom_site_aniso_U_22
    _atom_site_aniso_U_33
    _atom_site_aniso_U_12
    _atom_site_aniso_U_13
    _atom_site_aniso_U_23
    N3 0.0509(8) 0.0571(7) 0.0602(7) 0.0007(5) 0.0265(6) 0.0064(5)
    N6 0.0501(8) 0.0609(7) 0.0466(6) 0.0031(5) 0.0225(5) 0.0005(5)
    C1 0.0714(11) 0.0636(9) 0.0601(9) -0.0011(7) 0.0246(8) -0.0102(7)
    C2 0.0554(10) 0.0564(9) 0.0628(9) -0.0038(6) 0.0212(7) 0.0035(6)
    C4 0.0410(8) 0.0514(7) 0.0430(7) 0.0068(5) 0.0171(6) 0.0090(5)
    C5 0.0463(8) 0.0551(8) 0.0473(7) 0.0085(6) 0.0251(6) 0.0079(5)
    C7 0.0600(9) 0.0532(8) 0.0540(8) 0.0048(6) 0.0249(7) -0.0001(6)
    C8 0.0561(9) 0.0674(9) 0.0542(8) -0.0052(7) 0.0298(7) -0.0034(6)
    C9 0.0743(12) 0.0866(11) 0.0628(9) -0.0047(8) 0.0401(9) -0.0136(8)
_geom_special_details
;
Bond distances, angles <i>etc</i>. have been calculated using the rounded
fractional coordinates. All su's are estimated from the variances of the
(full) variance-covariance matrix. The cell e.s.d.'s are taken into account in
the estimation of distances, angles and torsion angles
;
loop_
    _geom_bond_atom_site_label_1
    _geom_bond_atom_site_label_2
    _geom_bond_site_symmetry_1
    _geom_bond_site_symmetry_2
    _geom_bond_distance
    _geom_bond_publ_flag
    N3 C2 . . 1.3384(18) no
    N3 C4 . . 1.343(2) no
    N6 C5 . . 1.254(2) no
    N6 C7 . . 1.4514(18) no
    C1 C2 . . 1.373(3) no
    C1 C9 . . 1.372(3) no
    C4 C5 . . 1.4730(18) no
    C4 C8 . . 1.387(2) no
    C7 C7 . 2_654 1.516(2) no
    C8 C9 . . 1.373(2) no
    C1 H1 . . 0.9300 no
    C2 H4 . . 0.9300 no
    C5 H5 . . 0.9300 no
    C7 H7 . . 0.9700 no
    C7 H8 . . 0.9700 no
    C8 H2 . . 0.9300 no
    C9 H9 . . 0.9300 no
loop_
    _geom_angle_atom_site_label_1
    _geom_angle_atom_site_label_2
    _geom_angle_atom_site_label_3
    _geom_angle_site_symmetry_1
    _geom_angle_site_symmetry_2
    _geom_angle_site_symmetry_3
    _geom_angle
    _geom_angle_publ_flag
    C2 N3 C4 . . . 116.96(15) no
    C5 N6 C7 . . . 117.93(15) no
    C2 C1 C9 . . . 118.85(16) no
    N3 C2 C1 . . . 123.50(16) no
    N3 C4 C5 . . . 115.43(14) no
    N3 C4 C8 . . . 122.94(12) no
    C5 C4 C8 . . . 121.62(13) no
    N6 C5 C4 . . . 122.55(15) no
    N6 C7 C7 . . 2_654 111.74(13) no
    C4 C8 C9 . . . 118.56(16) no
    C1 C9 C8 . . . 119.17(19) no
    C2 C1 H1 . . . 121.00 no
    C9 C1 H1 . . . 121.00 no
    N3 C2 H4 . . . 118.00 no
    C1 C2 H4 . . . 118.00 no
    N6 C5 H5 . . . 119.00 no
    C4 C5 H5 . . . 119.00 no
    N6 C7 H7 . . . 109.00 no
    N6 C7 H8 . . . 109.00 no
    H7 C7 H8 . . . 108.00 no
    C7 C7 H7 2_654 . . 109.00 no
    C7 C7 H8 2_654 . . 109.00 no
    C4 C8 H2 . . . 121.00 no
    C9 C8 H2 . . . 121.00 no
    C1 C9 H9 . . . 120.00 no
    C8 C9 H9 . . . 120.00 no
loop_
    _geom_torsion_atom_site_label_1
    _geom_torsion_atom_site_label_2
    _geom_torsion_atom_site_label_3
    _geom_torsion_atom_site_label_4
    _geom_torsion_site_symmetry_1
    _geom_torsion_site_symmetry_2
    _geom_torsion_site_symmetry_3
    _geom_torsion_site_symmetry_4
    _geom_torsion
    _geom_torsion_publ_flag
    C2 N3 C4 C5 . . . . 178.17(12) no
    C2 N3 C4 C8 . . . . -1.6(2) no
    C4 N3 C2 C1 . . . . 0.9(2) no
    C7 N6 C5 C4 . . . . -177.50(11) no
    C5 N6 C7 C7 . . . 2_654 -131.18(14) no
    C9 C1 C2 N3 . . . . -0.2(3) no
    C2 C1 C9 C8 . . . . 0.1(3) no
    N3 C4 C5 N6 . . . . -164.26(12) no
    C5 C4 C8 C9 . . . . -178.16(14) no
    C8 C4 C5 N6 . . . . 15.5(2) no
    N3 C4 C8 C9 . . . . 1.6(2) no
    N6 C7 C7 N6 . . 2_654 2_654 73.41(17) no
    C4 C8 C9 C1 . . . . -0.8(2) no
_iucr_refine_instructions_details
;
TITL 111 in C2/c
CELL 1.54178 19.3467 5.9339 13.1650 90.000 122.266 90.000
ZERR 4.00 0.0045 0.0012 0.0024 0.000 0.008 0.000
LATT 7
SYMM -x, y, -z+1/2
SFAC  C   H   N
UNIT   56   56   16
TEMP 23.000
ACTA
SIZE 0.3 0.27 0.25
L.S. 10
FMAP 2
PLAN -18 0 0.00
HTAB
BOND $H
CONF
WGHT    0.076300    0.276300
FVAR       0.43576
C1    1    0.671907    0.708470    0.166102    11.00000    0.07144    0.06360 =
         0.06009   -0.01017    0.02455   -0.00110
AFIX  43
H1    2    0.685664    0.830822    0.217597    11.00000   -1.20000
AFIX   0
C2    1    0.708188    0.679183    0.101434    11.00000    0.05543    0.05637 =
         0.06279    0.00349    0.02123   -0.00379
AFIX  43
H4    2    0.746570    0.784883    0.110434    11.00000   -1.20000
AFIX   0
N3    3    0.691262    0.506648    0.026145    11.00000    0.05090    0.05711 =
         0.06024    0.00635    0.02649    0.00073
C4    1    0.634818    0.358307    0.013726    11.00000    0.04097    0.05143 =
         0.04296    0.00901    0.01706    0.00676
C5    1    0.615925    0.174688   -0.072640    11.00000    0.04634    0.05510 =
         0.04728    0.00791    0.02505    0.00847
AFIX  43
H5    2    0.651672    0.147601   -0.098150    11.00000   -1.20000
AFIX   0
N6    3    0.553488    0.053445   -0.113111    11.00000    0.05012    0.06088 =
         0.04659    0.00055    0.02250    0.00315
C7    1    0.542606   -0.128737   -0.193971    11.00000    0.05998    0.05322 =
         0.05397   -0.00012    0.02488    0.00480
AFIX  23
H8    2    0.552279   -0.271555   -0.152612    11.00000   -1.20000
H7    2    0.582478   -0.113554   -0.216795    11.00000   -1.20000
AFIX   0
C8    1    0.596151    0.375006    0.076861    11.00000    0.05606    0.06738 =
         0.05418   -0.00337    0.02979   -0.00522
AFIX  43
H2    2    0.558275    0.267244    0.067539    11.00000   -1.20000
AFIX   0
C9    1    0.615008    0.554096    0.153428    11.00000    0.07430    0.08655 =
         0.06275   -0.01362    0.04011   -0.00467
AFIX  43
H9    2    0.589531    0.570540    0.196155    11.00000   -1.20000
HKLF 4 1 1 0 0 0 1 0 0 0 1
REM  111 in C2/c
REM R1 =  0.0425 for    881 Fo > 4sig(Fo)  and  0.0438 for all    933 data
REM     82 parameters refined using      0 restraints
END
WGHT      0.0760      0.2795
REM Highest difference peak  0.098,  deepest hole -0.097,  1-sigma level  0.025
Q1    1   0.6035 -0.2077 -0.1885  11.00000  0.05    0.10
Q2    1   0.6292  0.5020  0.2562  11.00000  0.05    0.09
Q3    1   0.6361  0.3125  0.0846  11.00000  0.05    0.09
Q4    1   0.5233 -0.2620 -0.1417  11.00000  0.05    0.08
Q5    1   0.7527  0.3885  0.0368  11.00000  0.05    0.08
Q6    1   0.5088  0.0520 -0.0798  11.00000  0.05    0.08
Q7    1   0.5810  0.0061 -0.1594  11.00000  0.05    0.08
Q8    1   0.6669  0.2341 -0.0970  11.00000  0.05    0.07
Q9    1   0.6593  0.4911  0.1883  11.00000  0.05    0.07
Q10   1   0.6224  0.6634  0.1155  11.00000  0.05    0.07
Q11   1   0.2642  0.1587  0.2731  11.00000  0.05    0.07
Q12   1   0.5594  0.5546  0.0577  11.00000  0.05    0.06
Q13   1   0.6841  0.0261 -0.0631  11.00000  0.05    0.06
Q14   1   0.5325  0.3308  0.0184  11.00000  0.05    0.06
Q15   1   0.6404  0.7632  0.2219  11.00000  0.05    0.06
Q16   1   0.6929  0.5001 -0.0584  11.00000  0.05    0.06
Q17   1   0.2292  0.1608  0.3119  11.00000  0.05    0.06
Q18   1   0.6215 -0.0484 -0.0087  11.00000  0.05    0.06
;
