# Supplementary material for: Crystal structure of (1E,1′E)-N,N′-(ethane-1,2-di­yl)bis­[(pyridin-2-yl)methanimine]
Source: Acta Crystallogr E Crystallogr Commun. 2015 May 30;71(Pt 6):o431. doi: 10.1107/S2056989015010087 (PMC4459302; doi:10.1107/S2056989015010087)
Supplement: Supplementary file 2 [file e-71-0o431-Isup2.hkl]

# 
# h,k,l, Fc-squared, Fo-squared, sigma(Fo-squared) and status flag 
# 
data_I
_shelx_title ' 111 in C2/c' 
_shelx_refln_list_code          4 
_shelx_F_calc_maximum       73.63 
_exptl_crystal_F_000       504.00 
_reflns_d_resolution_high  0.8590 
 
loop_ 
 _symmetry_equiv_pos_as_xyz 
 'x, y, z' 
 '-x, y, -z+1/2' 
 'x+1/2, y+1/2, z' 
 '-x+1/2, y+1/2, -z+1/2' 
 '-x, -y, -z' 
 'x, -y, z-1/2' 
 '-x+1/2, -y+1/2, -z' 
 'x+1/2, -y+1/2, z-1/2' 
 
_cell_length_a    19.3467 
_cell_length_b     5.9339 
_cell_length_c    13.1650 
_cell_angle_alpha  90.000 
_cell_angle_beta  122.266 
_cell_angle_gamma  90.000 
 
_shelx_F_squared_multiplier     1.000 
 
loop_ 
 _refln_index_h 
 _refln_index_k 
 _refln_index_l 
 _refln_F_squared_calc 
 _refln_F_squared_meas 
 _refln_F_squared_sigma 
 _refln_observed_status 
   2   0   0        2.73        2.95      0.11 o 
   6   0   0      127.69      124.12      2.84 o 
   8   0   0     1014.07      977.83     21.80 o 
   1   1   0       94.46       87.06      1.05 o 
   5   1   0       72.78       74.06      0.89 o 
   9   1   0     1448.80     1325.24     36.55 o 
  11   1   0      808.73      790.51     22.01 o 
  13   1   0       17.60       17.91      0.90 o 
  15   1   0       37.97       36.28      1.37 o 
   0   2   0       27.48       32.63      0.71 o 
   2   2   0      570.17      542.53      6.16 o 
   4   2   0       29.57       33.02      0.61 o 
   8   2   0      378.13      380.43     10.80 o 
  10   2   0        3.37        5.53      0.47 o 
  12   2   0       20.04       20.22      1.00 o 
  14   2   0        9.04        9.69      0.68 o 
  16   2   0       38.13       39.50      1.42 o 
   1   3   0        0.50        0.42      0.26 o 
   5   3   0        0.06        0.21      0.16 o 
   7   3   0       13.78       10.99      0.48 o 
   9   3   0       16.44       17.69      0.67 o 
  11   3   0       44.24       42.30      5.79 o 
  13   3   0      216.46      213.28      6.32 o 
  15   3   0        8.34        9.06      0.58 o 
   0   4   0      189.25      192.27      5.21 o 
   2   4   0      372.52      383.75      6.80 o 
   4   4   0      180.49      178.13      5.66 o 
   6   4   0      190.53      214.40      4.30 o 
   8   4   0      252.26      281.95      5.55 o 
  10   4   0       21.38       20.33      0.84 o 
  12   4   0       31.19       36.07      1.04 o 
   1   5   0       17.30       17.51      0.71 o 
   3   5   0       49.28       54.19      2.11 o 
   5   5   0      510.47      524.20     13.17 o 
   7   5   0       98.06       94.74      3.16 o 
   9   5   0       96.57      101.69      3.27 o 
  11   5   0        4.66        4.63      0.58 o 
   0   6   0      172.18      168.73      4.58 o 
   2   6   0       63.79       57.09      2.00 o 
   4   6   0       11.21       14.38      0.90 o 
   6   6   0       12.78       10.85      0.79 o 
   8   6   0        2.01        3.48      0.47 o 
 -15   1   1        4.32        4.21      0.47 o 
 -13   1   1       29.45       32.70      1.37 o 
 -11   1   1      118.99      116.70      3.69 o 
  -7   1   1     1550.98     1702.14     37.76 o 
  -5   1   1        2.28        0.63      0.11 o 
  -3   1   1       98.96      112.43      1.52 o 
  -1   1   1      170.41      186.37      2.48 o 
   1   1   1        1.55        1.58      0.09 o 
   5   1   1     1628.53     1730.16     19.21 o 
   9   1   1      112.59      119.65      3.63 o 
  11   1   1        9.04        9.74      0.63 o 
  13   1   1        2.73        3.16      0.42 o 
 -16   2   1       17.11       19.01      0.95 o 
 -14   2   1       33.34       36.18      1.47 o 
 -12   2   1      110.37      127.92      4.05 o 
 -10   2   1        1.34        0.42      0.21 o 
  -8   2   1        4.16        6.16      0.47 o 
  -6   2   1      138.30      190.53      4.48 o 
  -4   2   1      994.71      955.23     12.36 o 
  -2   2   1       56.50       51.18      0.83 o 
   0   2   1      584.41      575.43      7.53 o 
   2   2   1        0.00       -0.06      0.06 o 
   4   2   1        0.16        0.21      0.21 o 
   6   2   1      946.16      877.19     24.28 o 
   8   2   1      219.30      219.19      4.22 o 
  10   2   1        4.20        5.49      0.58 o 
  12   2   1        3.91        5.00      0.47 o 
  14   2   1       69.68       76.47      2.53 o 
 -15   3   1       36.83       40.50      1.58 o 
 -13   3   1        9.27        5.32      0.53 o 
 -11   3   1      142.55      150.52      3.15 o 
  -9   3   1        4.37        5.01      0.35 o 
  -7   3   1       12.99        8.82      0.43 o 
  -5   3   1       64.61       45.66      2.19 o 
  -3   3   1      334.91      324.50      7.79 o 
  -1   3   1      274.57      264.56      4.54 o 
   1   3   1      223.39      205.43      5.11 o 
   3   3   1        7.84        8.27      0.58 o 
   5   3   1      213.57      233.75      4.54 o 
   7   3   1       39.92       46.70      1.21 o 
   9   3   1       21.41       29.29      0.91 o 
  11   3   1        5.46        6.75      0.42 o 
  13   3   1        1.26        0.42      0.21 o 
 -14   4   1        0.21        0.47      0.21 o 
 -12   4   1       20.99       20.72      0.74 o 
 -10   4   1       61.10       64.24      1.62 o 
  -8   4   1       85.93      107.98      2.42 o 
  -6   4   1       70.50       77.63      1.84 o 
  -4   4   1      854.69      936.43     22.38 o 
  -2   4   1        8.99       10.68      0.54 o 
   0   4   1       59.94       64.11      1.55 o 
   2   4   1        5.77        4.22      0.35 o 
   4   4   1        8.06       12.24      0.95 o 
   6   4   1       21.50       22.61      0.78 o 
   8   4   1      476.91      521.11     11.43 o 
  10   4   1       12.71       14.91      0.62 o 
  12   4   1       28.78       24.80      1.21 o 
 -13   5   1       36.48       36.55      1.32 o 
 -11   5   1       78.03       80.05      2.58 o 
  -9   5   1       80.86       93.90      3.05 o 
  -7   5   1      147.60      171.73      5.00 o 
  -5   5   1      183.23      171.73      4.95 o 
  -3   5   1       12.55       16.27      1.00 o 
  -1   5   1       12.91       14.14      0.63 o 
   1   5   1      453.20      494.05      8.68 o 
   3   5   1      156.61      170.94      4.95 o 
   5   5   1      372.62      363.16      9.48 o 
   7   5   1      194.24      223.55      6.21 o 
   9   5   1        5.45        7.21      0.74 o 
  11   5   1        2.74        2.26      0.42 o 
 -10   6   1       16.57       17.43      0.84 o 
  -8   6   1        2.38        3.37      0.47 o 
  -6   6   1        7.73        7.79      0.68 o 
  -4   6   1       51.98       58.35      2.05 o 
  -2   6   1      518.63      502.39     12.27 o 
   0   6   1        0.61        0.56      0.20 o 
   2   6   1       41.40       42.08      1.63 o 
   4   6   1       19.08       19.75      1.05 o 
   6   6   1        5.26        4.74      0.53 o 
   8   6   1        8.67        8.32      0.63 o 
 -12   0   2      167.43      136.55      4.21 o 
  -2   0   2       31.04       41.39      1.00 o 
   4   0   2     2328.38     2511.18     55.66 o 
   8   0   2     1735.72     1443.36     33.49 o 
 -17   1   2      198.08      222.71      6.53 o 
 -15   1   2       59.48       62.46      2.26 o 
 -13   1   2      352.21      354.15     10.32 o 
 -11   1   2      413.68      397.33     11.43 o 
   7   1   2      205.25      215.70      6.21 o 
   9   1   2        0.03        0.55      0.15 o 
  11   1   2       61.27       61.98      2.05 o 
 -18   2   2        0.04        0.11      0.21 o 
 -16   2   2       13.94       17.33      0.95 o 
 -14   2   2       31.29       31.18      1.37 o 
 -12   2   2      429.63      473.59     13.59 o 
 -10   2   2      454.53      501.97     14.27 o 
  -8   2   2     2717.89     2581.28     70.94 o 
  -6   2   2      363.63      383.59      8.85 o 
  -4   2   2      572.06      594.22      7.77 o 
  -2   2   2      708.85      721.48     12.57 o 
   0   2   2      275.20      322.60      4.33 o 
   2   2   2      356.69      359.69      4.17 o 
   6   2   2     2636.05     2486.17     44.15 o 
   8   2   2      237.43      253.78      4.87 o 
  10   2   2       41.16       42.38      1.42 o 
  12   2   2       16.71       15.75      0.95 o 
 -17   3   2      103.92      109.17      3.37 o 
 -15   3   2       13.48       13.06      0.79 o 
 -13   3   2       69.06       57.98      2.16 o 
 -11   3   2       52.52       53.09      1.38 o 
  -9   3   2        0.06        0.42      0.15 o 
  -7   3   2        0.56        0.08      0.11 o 
  -5   3   2      966.61     1024.70     24.17 o 
  -3   3   2      493.97      437.20     10.27 o 
  -1   3   2     1592.69     1489.96     33.39 o 
   1   3   2      143.40      120.39      3.32 o 
   3   3   2       95.02       95.08      2.03 o 
   5   3   2       60.34       63.21      1.49 o 
   7   3   2       96.44      106.85      2.33 o 
   9   3   2       17.19       17.41      0.66 o 
  11   3   2      500.05      530.99     13.17 o 
  13   3   2        6.09        7.11      0.63 o 
 -16   4   2        0.69        1.16      0.21 o 
 -14   4   2       84.78       85.10      2.74 o 
 -12   4   2        0.09        0.27      0.18 o 
 -10   4   2        0.41        0.18      0.16 o 
  -8   4   2      124.87      139.90      2.99 o 
  -6   4   2      127.56      130.71      3.84 o 
  -4   4   2      191.83      222.81      5.95 o 
  -2   4   2        8.49        5.28      0.39 o 
   0   4   2        2.03        1.58      0.24 o 
   2   4   2       12.40        8.62      0.46 o 
   4   4   2      535.19      591.39     14.64 o 
   6   4   2        0.84        0.42      0.32 o 
   8   4   2      522.95      568.91     14.22 o 
  10   4   2        2.86        2.32      0.47 o 
  12   4   2       12.83       14.75      0.90 o 
 -13   5   2        9.03        9.48      0.63 o 
 -11   5   2       80.83       83.82      1.90 o 
  -9   5   2       11.01        9.80      0.79 o 
  -7   5   2        1.32        1.53      0.37 o 
  -5   5   2        6.42        4.58      0.58 o 
  -3   5   2      142.00      137.61      4.00 o 
  -1   5   2        7.18        9.70      0.54 o 
   1   5   2      249.22      274.65      5.10 o 
   3   5   2       31.95       31.23      1.53 o 
   5   5   2      267.07      290.90      7.85 o 
   7   5   2       76.62       80.94      2.84 o 
   9   5   2       10.69       10.64      0.79 o 
  11   5   2        0.04        0.00      0.26 o 
 -10   6   2        4.09        5.06      0.47 o 
  -8   6   2        0.00        0.11      0.21 o 
  -6   6   2      108.81      112.33      3.32 o 
  -4   6   2       73.08       73.73      2.42 o 
  -2   6   2       26.09       22.80      1.05 o 
   0   6   2       95.55       88.03      1.88 o 
   2   6   2       14.78       16.01      0.95 o 
   4   6   2        0.60        1.42      0.37 o 
   6   6   2       34.48       33.28      1.37 o 
 -17   1   3       20.74       22.01      1.11 o 
 -15   1   3        0.03        0.21      0.21 o 
 -13   1   3      290.38      280.95      8.37 o 
 -11   1   3      157.39      113.43      3.69 o 
  -7   1   3       11.65       12.24      0.31 o 
  -5   1   3        5.88        7.35      0.37 o 
  -3   1   3      286.09      328.96      4.31 o 
   1   1   3     1775.46     1930.43     24.77 o 
   3   1   3     1259.47     1342.98     29.91 o 
   7   1   3      198.98      194.34      3.70 o 
   9   1   3        7.71        8.43      0.63 o 
  11   1   3      167.92      168.60      3.18 o 
 -18   2   3        0.00        0.32      0.26 o 
 -16   2   3       18.14       23.22      1.16 o 
 -14   2   3       72.93       84.10      3.00 o 
 -12   2   3       20.33       23.01      1.16 o 
 -10   2   3      196.03      186.95      5.69 o 
  -8   2   3      143.57      141.61      4.37 o 
  -6   2   3        1.03        1.90      0.26 o 
  -4   2   3      382.18      394.12      5.24 o 
  -2   2   3       49.29       40.60      0.71 o 
   0   2   3     3206.70     3408.10     37.82 o 
   2   2   3     5420.83     5266.19    116.80 o 
   4   2   3     1653.58     1508.05     26.82 o 
   6   2   3     1287.10     1259.52     22.57 o 
   8   2   3       12.96       11.70      1.29 o 
  10   2   3        5.85        5.48      0.63 o 
  12   2   3       29.17       24.87      0.79 o 
 -17   3   3       35.53       34.49      1.37 o 
 -15   3   3        8.24       12.59      0.79 o 
 -13   3   3       44.04       28.81      1.32 o 
 -11   3   3        2.54        2.67      0.30 o 
  -9   3   3       72.42       71.28      1.69 o 
  -7   3   3      718.92      748.00     13.57 o 
  -5   3   3        4.97        6.85      0.53 o 
  -3   3   3     1082.65      987.01     16.15 o 
  -1   3   3      103.16      106.70      2.10 o 
   1   3   3      121.04      107.83      3.32 o 
   3   3   3        1.79        3.95      0.47 o 
   5   3   3       42.00       47.55      1.79 o 
   7   3   3       41.06       41.34      1.74 o 
   9   3   3      310.76      312.76      8.22 o 
  11   3   3      130.99      137.66      4.05 o 
  13   3   3        0.07        0.02      0.16 o 
 -16   4   3        2.23        2.79      0.32 o 
 -14   4   3      113.01      105.01      3.37 o 
 -12   4   3        3.84        4.84      0.39 o 
 -10   4   3      108.46      110.16      2.45 o 
  -8   4   3      235.06      258.31      5.10 o 
  -6   4   3        4.53        4.79      0.53 o 
  -4   4   3       10.95       10.80      0.74 o 
  -2   4   3        0.10        0.13      0.15 o 
   0   4   3       19.14       20.65      0.74 o 
   2   4   3        0.02        0.24      0.15 o 
   4   4   3      877.13      860.92     20.85 o 
   6   4   3       11.41       10.95      0.90 o 
   8   4   3      233.84      249.83      6.79 o 
  10   4   3        0.03        0.42      0.32 o 
  12   4   3        1.36        0.05      0.32 o 
 -13   5   3       79.51       86.85      1.88 o 
 -11   5   3        0.60        0.66      0.32 o 
  -9   5   3      133.53      146.24      4.21 o 
  -7   5   3       58.80       51.71      2.00 o 
  -5   5   3       71.03       54.77      2.00 o 
  -3   5   3       14.23       13.74      0.90 o 
  -1   5   3        4.92        4.17      0.39 o 
   1   5   3       80.77       84.16      1.95 o 
   3   5   3       53.11       57.03      2.26 o 
   5   5   3        0.07        0.11      0.26 o 
   7   5   3       11.19       12.69      0.95 o 
   9   5   3        0.00       -0.11      0.26 o 
 -10   6   3        6.08        6.79      0.53 o 
  -8   6   3        9.90        9.32      0.68 o 
  -6   6   3       55.01       53.24      1.90 o 
  -4   6   3        2.87        3.16      0.47 o 
  -2   6   3        3.56        4.42      0.47 o 
   0   6   3       23.13       22.07      1.11 o 
   2   6   3       22.56       24.49      1.16 o 
   4   6   3       21.22       19.22      1.00 o 
   6   6   3       45.77       41.76      1.53 o 
 -16   0   4      448.86      455.53     13.11 o 
 -14   0   4       64.37       72.46      2.63 o 
 -12   0   4       40.83       35.70      1.53 o 
  -4   0   4      201.24      198.54      3.22 o 
  -2   0   4      844.82      901.81     14.59 o 
   2   0   4      347.18      409.85      6.63 o 
   6   0   4      103.18       98.48      2.69 o 
   8   0   4      181.71      198.43      5.11 o 
  10   0   4        0.06        0.63      0.21 o 
  12   0   4        2.47        4.48      0.53 o 
 -19   1   4       41.01       38.92      1.47 o 
 -17   1   4       84.06       91.26      3.11 o 
 -15   1   4      215.30      240.14      7.32 o 
 -13   1   4       73.53       65.93      2.48 o 
 -11   1   4       14.95       10.95      0.79 o 
  -7   1   4      149.21      153.25      2.55 o 
  -5   1   4      126.38      153.69      2.08 o 
  -3   1   4      114.93      108.84      1.53 o 
  -1   1   4     2883.45     3100.47     68.78 o 
   1   1   4        7.93        6.64      0.28 o 
   9   1   4       12.44       12.82      0.52 o 
  11   1   4      113.33      122.65      2.47 o 
 -20   2   4        3.48        5.48      0.42 o 
 -18   2   4        3.35        2.90      0.42 o 
 -16   2   4        6.21        7.06      0.68 o 
 -14   2   4        2.76        4.21      0.58 o 
 -12   2   4      388.48      380.69     11.11 o 
 -10   2   4      107.04       90.10      3.05 o 
  -8   2   4      147.95      143.77      4.48 o 
  -4   2   4      535.99      576.61      7.57 o 
  -2   2   4     1021.05     1123.36     12.62 o 
   0   2   4      140.43      174.13      3.92 o 
   2   2   4     2104.99     1994.36     46.40 o 
   6   2   4      228.46      245.30      6.42 o 
   8   2   4      136.64      132.81      3.90 o 
  10   2   4      299.02      324.08      5.83 o 
  12   2   4        7.56        7.67      0.44 o 
 -19   3   4        0.62        0.47      0.21 o 
 -17   3   4        0.19        0.42      0.21 o 
 -15   3   4       13.53       12.22      0.79 o 
 -13   3   4       17.49       15.64      0.95 o 
 -11   3   4       12.47       14.99      0.61 o 
  -9   3   4      219.64      226.02      4.43 o 
  -7   3   4       70.71       61.49      1.46 o 
  -5   3   4     2292.75     2139.39     49.66 o 
  -3   3   4      435.42      415.24     10.06 o 
  -1   3   4        2.39        3.70      0.39 o 
   1   3   4      234.86      244.39      4.41 o 
   3   3   4       98.06       89.74      2.84 o 
   5   3   4      169.97      166.52      4.74 o 
   7   3   4     2119.24     2221.65     52.08 o 
   9   3   4       29.51       27.54      1.42 o 
  11   3   4      208.10      197.77      3.70 o 
 -16   4   4        4.88        6.90      0.53 o 
 -14   4   4       53.46       49.55      1.84 o 
 -12   4   4       30.43       26.94      0.89 o 
 -10   4   4      132.77      144.70      3.06 o 
  -8   4   4      151.47      161.04      4.48 o 
  -6   4   4        0.76        0.53      0.21 o 
  -4   4   4       84.90       88.10      2.69 o 
  -2   4   4      387.74      411.17      7.26 o 
   0   4   4        4.63        7.47      0.44 o 
   2   4   4       20.35       22.17      1.21 o 
   4   4   4      226.46      141.45      4.27 o 
   6   4   4        2.70        2.79      0.53 o 
   8   4   4        6.48        4.95      0.63 o 
  10   4   4      128.92      125.28      3.69 o 
 -13   5   4      105.59      111.98      2.32 o 
 -11   5   4      142.36      145.61      4.11 o 
  -9   5   4        2.52        2.00      0.42 o 
  -7   5   4        3.14        2.53      0.47 o 
  -5   5   4        7.77        7.74      0.68 o 
  -3   5   4        0.09        0.21      0.21 o 
  -1   5   4       17.34       19.51      0.82 o 
   1   5   4        5.39        5.32      0.68 o 
   3   5   4        1.46        1.47      0.42 o 
   5   5   4       27.02       29.28      1.47 o 
   7   5   4        4.79        5.27      0.63 o 
   9   5   4        0.18        0.05      0.21 o 
 -10   6   4        9.44       10.48      0.63 o 
  -8   6   4        2.15        2.48      0.37 o 
  -6   6   4       80.65       91.00      2.74 o 
  -4   6   4       46.10       41.87      1.53 o 
  -2   6   4        0.43        0.84      0.26 o 
   0   6   4       23.41       20.80      1.05 o 
   2   6   4        0.79        0.37      0.26 o 
   4   6   4        0.39        0.42      0.26 o 
 -19   1   5        2.56        4.37      0.53 o 
 -17   1   5      198.22      186.42      5.85 o 
 -15   1   5      371.01      370.69     10.95 o 
 -13   1   5      635.20      673.12     19.17 o 
 -11   1   5       14.75       11.03      0.66 o 
  -5   1   5      319.29      292.16      3.88 o 
  -3   1   5     1044.09     1087.36     14.21 o 
  -1   1   5      367.43      402.62      5.34 o 
   5   1   5       72.20       70.15      2.16 o 
   7   1   5       17.95       25.66      2.95 o 
   9   1   5       19.05       17.57      0.67 o 
  11   1   5       31.20       35.47      1.13 o 
 -20   2   5        2.57        3.11      0.37 o 
 -18   2   5       13.99       15.75      0.95 o 
 -16   2   5        0.48        0.47      0.26 o 
 -14   2   5      211.37      184.90      5.79 o 
 -12   2   5      132.25      114.64      3.84 o 
 -10   2   5      145.36      135.50      4.32 o 
  -8   2   5        5.81        6.32      0.53 o 
  -4   2   5     2246.93     2258.90     35.58 o 
  -2   2   5     1199.17     1306.04     16.95 o 
   0   2   5     1358.53     1309.98     21.63 o 
   2   2   5      744.99      724.55     13.06 o 
   4   2   5      289.09      286.64      7.37 o 
   6   2   5       50.71       48.03      1.84 o 
   8   2   5      314.59      350.99      9.06 o 
  10   2   5      279.50      292.50      5.30 o 
  12   2   5       73.19       74.44      1.60 o 
 -19   3   5        2.75        2.11      0.32 o 
 -17   3   5       35.10       39.23      1.58 o 
 -15   3   5       15.49       19.43      1.05 o 
 -13   3   5       50.27       48.13      1.95 o 
 -11   3   5       33.59       28.60      0.88 o 
  -9   3   5       56.20       69.57      1.64 o 
  -7   3   5       55.65       59.23      4.08 o 
  -5   3   5       16.87       16.27      0.79 o 
  -3   3   5      367.62      331.59      5.83 o 
  -1   3   5      459.17      479.40      8.26 o 
   1   3   5       33.50       34.03      0.94 o 
   3   3   5      139.39      134.02      3.95 o 
   5   3   5      993.57     1013.21     24.33 o 
   7   3   5       18.14       25.12      1.32 o 
   9   3   5       73.09       80.10      2.74 o 
  11   3   5       10.68        8.20      1.00 o 
 -18   4   5        5.15        3.53      0.37 o 
 -16   4   5        9.74        8.27      0.58 o 
 -14   4   5        0.00       -0.11      0.21 o 
 -12   4   5       50.54       56.40      1.45 o 
 -10   4   5      240.83      258.05      5.66 o 
  -8   4   5       20.31       22.54      1.11 o 
  -6   4   5      190.38      197.38      5.27 o 
  -4   4   5      106.88      103.53      3.05 o 
  -2   4   5       58.12       72.12      1.69 o 
   0   4   5      134.59      140.41      2.84 o 
   2   4   5       11.50       12.27      0.90 o 
   4   4   5      108.52      100.69      3.32 o 
   6   4   5        4.59        4.05      0.58 o 
   8   4   5       82.92       77.15      2.58 o 
  10   4   5       38.64       35.68      0.91 o 
 -13   5   5      203.70      216.49      5.58 o 
 -11   5   5       24.77       22.12      1.05 o 
  -9   5   5        2.25        2.79      0.47 o 
  -7   5   5       11.31       10.80      0.79 o 
  -5   5   5       16.04       16.69      0.95 o 
  -3   5   5        3.03        4.84      0.53 o 
  -1   5   5       86.99       81.64      1.89 o 
   1   5   5        0.00        0.05      0.26 o 
   3   5   5        4.81        3.63      0.58 o 
   5   5   5        0.25        0.11      0.26 o 
   7   5   5        5.54        4.05      0.53 o 
 -10   6   5        9.35       10.37      0.63 o 
  -8   6   5       63.17       64.67      2.05 o 
  -6   6   5        1.29        0.42      0.21 o 
  -4   6   5       12.71       11.80      0.68 o 
  -2   6   5        1.22        0.58      0.26 o 
   2   6   5       15.80       12.74      0.79 o 
 -18   0   6       17.02       18.91      1.11 o 
 -16   0   6      294.32      299.75      9.01 o 
 -14   0   6      216.92      209.17      6.53 o 
 -12   0   6       70.94       84.21      3.00 o 
 -10   0   6     2435.65     2208.06     60.93 o 
  -4   0   6      299.74      313.86      9.19 o 
  -2   0   6        2.75        0.85      0.19 o 
   2   0   6      439.15      387.91      6.95 o 
   4   0   6       12.24       15.01      0.74 o 
   6   0   6      323.88      325.03      8.16 o 
   8   0   6       24.85       32.60      1.37 o 
  10   0   6        2.15        3.11      0.47 o 
  12   0   6       11.40        8.27      0.63 o 
 -21   1   6       36.12       28.81      1.16 o 
 -19   1   6      122.79      126.23      4.11 o 
 -17   1   6      472.73      482.65     14.01 o 
 -15   1   6      149.36      156.04      5.11 o 
 -13   1   6       31.12       21.51      0.84 o 
 -11   1   6        9.95        8.65      0.48 o 
  -9   1   6       96.10       86.42      2.07 o 
  -5   1   6      529.21      407.06     21.28 o 
  -3   1   6     1560.42     1420.86     18.32 o 
   1   1   6       52.47       48.93      1.12 o 
   3   1   6      168.61      163.73      4.37 o 
   5   1   6       39.43       44.34      1.12 o 
   7   1   6       26.39       29.35      0.89 o 
   9   1   6        1.19        3.04      0.45 o 
  11   1   6       45.80       44.74      1.14 o 
 -20   2   6        0.00        0.11      0.21 o 
 -18   2   6        5.40        5.42      0.63 o 
 -16   2   6       22.31       17.48      1.11 o 
 -14   2   6      274.99      243.35      7.48 o 
 -12   2   6      119.44      105.59      3.63 o 
 -10   2   6      379.03      277.50      4.44 o 
  -8   2   6      116.51       95.39      2.69 o 
  -6   2   6      389.63      358.54      6.18 o 
  -4   2   6      226.08      229.37      4.08 o 
  -2   2   6       80.90       75.36      1.30 o 
   0   2   6      126.55      127.51      2.04 o 
   2   2   6      508.45      523.82      8.97 o 
   4   2   6        0.32        0.16      0.21 o 
   6   2   6      320.16      314.44      8.22 o 
   8   2   6       25.00       30.49      0.96 o 
  10   2   6      113.02      112.68      2.31 o 
 -19   3   6        9.69       13.74      0.74 o 
 -17   3   6        1.23        1.58      0.37 o 
 -15   3   6       19.05       16.96      1.00 o 
 -13   3   6        2.29        2.63      0.47 o 
 -11   3   6      156.29      146.18      3.03 o 
  -9   3   6      430.01      408.03      7.64 o 
  -7   3   6      415.52      378.64      9.27 o 
  -5   3   6        6.74        5.90      0.47 o 
  -3   3   6      343.78      368.13      6.48 o 
  -1   3   6       38.41       36.78      1.01 o 
   1   3   6        0.67        1.59      0.24 o 
   3   3   6      716.67      706.62     17.27 o 
   5   3   6      163.12      146.66      4.37 o 
   7   3   6      320.54      306.28      8.06 o 
   9   3   6       85.10       81.88      1.80 o 
 -18   4   6        0.29        0.21      0.16 o 
 -16   4   6       33.80       32.55      1.32 o 
 -14   4   6      195.65      189.44      3.76 o 
 -12   4   6      143.70      142.55      2.98 o 
 -10   4   6      245.72      257.73      6.69 o 
  -8   4   6       10.27        9.37      0.68 o 
  -6   4   6      236.35      235.03      6.11 o 
  -4   4   6       12.11       10.06      0.68 o 
  -2   4   6        7.46        6.78      0.46 o 
   0   4   6       71.45       74.07      1.74 o 
   2   4   6       67.53       66.25      2.42 o 
   4   4   6       21.87       25.49      1.32 o 
   6   4   6      162.03      141.50      4.11 o 
   8   4   6       16.74       15.92      0.58 o 
 -13   5   6        7.60        7.64      0.58 o 
 -11   5   6       51.77       56.98      1.90 o 
  -9   5   6       26.10       27.65      1.21 o 
  -7   5   6        0.18        0.58      0.26 o 
  -5   5   6       34.84       33.49      1.37 o 
  -3   5   6       54.04       56.19      1.90 o 
  -1   5   6       78.66       71.63      1.68 o 
   1   5   6       31.20       30.49      1.47 o 
   3   5   6       11.16       10.32      0.79 o 
   5   5   6        1.33        1.95      0.42 o 
 -10   6   6       31.90       34.18      1.21 o 
  -8   6   6        4.11        6.11      0.47 o 
  -6   6   6        3.16        3.27      0.42 o 
  -4   6   6        9.19        6.53      0.47 o 
 -21   1   7       39.24       28.54      1.16 o 
 -19   1   7      109.24      113.01      3.79 o 
 -17   1   7      160.90      161.09      5.27 o 
 -15   1   7        4.17        1.96      0.34 o 
 -13   1   7      125.54      130.00      3.07 o 
 -11   1   7      296.68      258.42      5.51 o 
  -9   1   7       91.98       86.94      1.34 o 
  -7   1   7     1262.32     1107.61     15.74 o 
  -5   1   7       15.61       19.49      0.58 o 
  -3   1   7      523.54      494.36      8.38 o 
  -1   1   7      483.46      464.84      5.61 o 
   1   1   7        8.35        8.85      0.31 o 
   3   1   7       20.66       21.36      0.70 o 
   5   1   7       55.66       51.52      1.30 o 
   7   1   7       11.19       11.14      0.92 o 
   9   1   7       49.49       48.57      1.25 o 
 -20   2   7       26.34       27.96      1.21 o 
 -18   2   7      255.06      250.83      7.64 o 
 -16   2   7       92.10       79.31      2.95 o 
 -14   2   7      621.02      586.55     16.90 o 
 -12   2   7       52.73       52.08      2.16 o 
 -10   2   7        1.09        1.25      0.21 o 
  -8   2   7      121.80      116.80      1.96 o 
  -6   2   7      486.94      470.51     15.96 o 
  -4   2   7      323.58      318.94      4.60 o 
  -2   2   7      232.35      222.29      3.58 o 
   0   2   7      213.82      204.81     11.85 o 
   2   2   7      256.00      262.41      6.90 o 
   4   2   7      156.74      119.41      2.51 o 
   6   2   7       43.50       41.97      1.17 o 
   8   2   7       65.63       79.57      1.78 o 
  10   2   7       94.75       94.70      1.94 o 
 -19   3   7        2.81        2.48      0.37 o 
 -17   3   7        5.45        5.90      0.58 o 
 -15   3   7        5.69        4.74      0.58 o 
 -13   3   7       51.47       52.22      1.35 o 
 -11   3   7        9.89       12.74      1.53 o 
  -9   3   7      659.26      602.21     11.07 o 
  -7   3   7      319.96      324.61      8.06 o 
  -5   3   7        6.08        6.90      0.53 o 
  -3   3   7       33.48       43.08      3.95 o 
  -1   3   7      113.06      104.54      2.20 o 
   1   3   7      178.13      174.50      4.08 o 
   3   3   7        2.68        4.00      0.58 o 
   5   3   7        0.47        0.26      0.32 o 
   7   3   7       56.80       55.43      1.37 o 
   9   3   7        9.28        9.59      0.44 o 
 -18   4   7        0.77        0.37      0.21 o 
 -16   4   7       34.04       36.71      1.47 o 
 -14   4   7      172.77      175.77      3.50 o 
 -12   4   7      199.24      214.23      4.24 o 
 -10   4   7      126.07      125.76      3.58 o 
  -8   4   7        0.08        0.05      0.16 o 
  -6   4   7       17.28       10.22      0.68 o 
  -4   4   7        2.20        1.26      0.32 o 
  -2   4   7      105.46       95.07      2.11 o 
   0   4   7      102.66      102.83      2.61 o 
   2   4   7      144.56      125.02      3.84 o 
   4   4   7       28.24       25.12      1.26 o 
   6   4   7       97.98       88.89      1.87 o 
 -13   5   7        3.81        1.84      0.32 o 
 -11   5   7        0.77        0.79      0.26 o 
  -9   5   7        0.16        1.00      0.26 o 
  -7   5   7        0.60        1.74      0.32 o 
  -5   5   7       30.96       22.59      1.05 o 
  -3   5   7       38.17       41.76      1.47 o 
  -1   5   7        0.86        0.68      0.21 o 
   1   5   7       20.92       17.59      1.00 o 
   3   5   7       35.52       33.91      1.37 o 
  -8   6   7       11.12        8.37      0.53 o 
  -6   6   7       18.55       21.17      0.84 o 
  -4   6   7        0.15        0.16      0.21 o 
 -20   0   8        0.01        0.26      0.26 o 
 -18   0   8       52.68       59.14      2.37 o 
 -16   0   8        0.04        0.32      0.32 o 
 -14   0   8        6.52        5.53      0.68 o 
 -12   0   8        5.09        6.48      0.68 o 
 -10   0   8      188.87      196.90      3.87 o 
  -8   0   8      251.38      296.31      5.63 o 
  -6   0   8        0.12        0.26      0.13 o 
  -4   0   8       20.97       21.37      0.95 o 
  -2   0   8      737.78      714.53     15.17 o 
   0   0   8       14.17       16.33      0.84 o 
   2   0   8     1066.24     1033.07     24.49 o 
   4   0   8       51.04       46.66      1.74 o 
   6   0   8       45.18       46.82      1.79 o 
   8   0   8      123.93      120.17      3.48 o 
 -21   1   8       24.86       20.33      1.00 o 
 -19   1   8       26.54       30.28      1.47 o 
 -17   1   8      142.43      134.65      3.22 o 
 -15   1   8       12.48       14.67      0.74 o 
 -13   1   8       42.67       47.40      1.45 o 
 -11   1   8       29.06       19.77      0.48 o 
  -9   1   8       71.19       76.74      1.24 o 
  -7   1   8      229.75      257.87      3.94 o 
  -5   1   8      440.39      445.51      6.56 o 
  -3   1   8      420.28      398.08      4.47 o 
  -1   1   8       90.01       96.54      1.41 o 
   1   1   8       80.69       87.17      1.34 o 
   3   1   8        0.23        0.55      0.15 o 
   5   1   8      218.30      193.87      3.72 o 
   7   1   8       22.97       25.29      0.84 o 
   9   1   8       13.16       13.42      0.54 o 
 -20   2   8        0.10        0.21      0.26 o 
 -18   2   8       21.38       17.27      1.11 o 
 -16   2   8       69.36       65.77      2.63 o 
 -14   2   8      563.22      542.31     15.80 o 
 -12   2   8        1.48        2.12      0.24 o 
 -10   2   8        1.29        0.64      0.17 o 
  -8   2   8      400.45      376.63      5.63 o 
  -6   2   8      261.69      231.19      4.21 o 
  -4   2   8       27.25       30.74      0.63 o 
  -2   2   8      302.39      311.70      3.94 o 
   0   2   8      169.55      179.35      4.04 o 
   2   2   8       10.72       10.78      0.53 o 
   4   2   8        0.89        0.65      0.20 o 
   6   2   8       55.84       60.46      1.48 o 
   8   2   8        0.86        2.09      0.25 o 
 -19   3   8       13.81       13.90      0.79 o 
 -17   3   8       20.40       20.70      1.16 o 
 -15   3   8       82.63       74.99      2.79 o 
 -13   3   8      123.68      134.05      2.83 o 
 -11   3   8     1607.55     1683.80     30.03 o 
  -9   3   8      310.15      310.26      5.97 o 
  -7   3   8       60.95       65.20      2.05 o 
  -5   3   8       67.22       65.41      2.05 o 
  -3   3   8        3.07        3.08      0.42 o 
  -1   3   8        0.89        1.18      0.24 o 
   1   3   8      483.35      476.48     12.01 o 
   3   3   8        0.70        0.51      0.16 o 
   5   3   8        5.37        6.51      0.43 o 
   7   3   8        0.54        0.57      0.20 o 
 -16   4   8       21.79       23.12      1.11 o 
 -14   4   8       64.03       62.29      1.47 o 
 -12   4   8       69.53       69.57      2.16 o 
 -10   4   8       34.54       37.13      1.42 o 
  -8   4   8      200.62      167.25      4.48 o 
  -6   4   8        4.54        4.37      0.47 o 
  -4   4   8       11.27       13.27      0.74 o 
  -2   4   8      100.22       89.63      1.98 o 
   0   4   8       41.65       41.87      1.74 o 
   2   4   8        5.91        5.67      0.53 o 
   4   4   8       55.41       53.55      1.28 o 
 -13   5   8       16.26       14.06      0.68 o 
 -11   5   8        0.62        0.79      0.21 o 
  -9   5   8        1.47        1.16      0.26 o 
  -7   5   8       16.01       17.33      0.84 o 
  -5   5   8       11.87        7.85      0.58 o 
  -3   5   8        7.47        7.43      0.53 o 
   1   5   8        2.60        1.62      0.21 o 
 -21   1   9        3.63        4.21      0.53 o 
 -19   1   9       12.89        9.80      0.84 o 
 -17   1   9        1.84        1.31      0.47 o 
 -15   1   9      245.27      209.27     16.46 o 
 -13   1   9        0.90        0.62      0.29 o 
 -11   1   9       48.64       51.72      1.14 o 
  -9   1   9        0.03        0.62      0.23 o 
  -7   1   9       16.46       15.91      0.51 o 
  -5   1   9       99.85      105.97      1.86 o 
  -3   1   9      338.57      322.70      4.06 o 
  -1   1   9       28.05       27.03      0.60 o 
   1   1   9        0.07        0.43      0.16 o 
   3   1   9       22.89       25.21      0.85 o 
   5   1   9       19.76       17.42      0.69 o 
   7   1   9       73.73       83.47      1.92 o 
 -20   2   9        1.66        1.79      0.42 o 
 -18   2   9      199.97      196.01      6.16 o 
 -16   2   9        1.14        0.37      0.32 o 
 -14   2   9      126.38      131.63      3.22 o 
 -12   2   9      217.87      224.41      3.78 o 
 -10   2   9      764.70      802.29     10.40 o 
  -8   2   9      239.19      258.21      4.03 o 
  -6   2   9      979.38      937.83     18.85 o 
  -4   2   9      498.85      511.06      6.28 o 
  -2   2   9       31.19       31.07      0.67 o 
   0   2   9        1.07        1.81      0.25 o 
   2   2   9       30.54       35.51      1.06 o 
   4   2   9        7.14        6.82      0.44 o 
   6   2   9       17.38       19.58      0.70 o 
 -19   3   9       15.73       14.96      0.84 o 
 -17   3   9        2.78        2.00      0.47 o 
 -15   3   9      129.06      133.76      4.48 o 
 -13   3   9      383.89      402.89      8.03 o 
 -11   3   9       19.50       22.25      0.69 o 
  -9   3   9       65.40       61.17      1.55 o 
  -7   3   9       49.41       48.08      1.69 o 
  -5   3   9        2.49        4.90      0.47 o 
  -3   3   9       83.98       89.11      1.59 o 
  -1   3   9      121.87      113.47      1.92 o 
   1   3   9       13.09       11.53      0.55 o 
   3   3   9        7.21        6.36      0.42 o 
   5   3   9       24.38       23.52      0.74 o 
 -16   4   9       21.27       15.80      0.90 o 
 -14   4   9       24.03       22.86      0.95 o 
 -12   4   9        6.88        7.00      0.53 o 
 -10   4   9       23.10       24.65      1.05 o 
  -8   4   9      110.24      122.44      3.42 o 
  -6   4   9        7.47        6.48      0.53 o 
  -4   4   9       11.49       10.22      0.63 o 
  -2   4   9       93.07       75.31      2.32 o 
   0   4   9        3.35        3.73      0.90 o 
   2   4   9       13.74        9.30      0.46 o 
 -13   5   9        5.57        5.79      0.42 o 
 -11   5   9        0.16       -0.16      0.16 o 
  -9   5   9        0.27        1.16      0.26 o 
  -7   5   9       30.46       33.07      1.21 o 
  -5   5   9       13.80       13.59      0.68 o 
  -3   5   9       21.60       16.17      0.74 o 
 -20   0  10        9.76        6.79      0.68 o 
 -18   0  10       17.04       18.17      1.21 o 
 -16   0  10       23.34       17.33      1.21 o 
 -14   0  10       55.47       45.55      2.21 o 
 -12   0  10       49.66       42.33      1.23 o 
 -10   0  10        6.95        9.74      1.29 o 
  -8   0  10      128.46      126.03      3.24 o 
  -6   0  10      101.24      118.20      2.63 o 
  -4   0  10       24.63       26.67      0.73 o 
  -2   0  10       82.27       82.36      1.86 o 
   0   0  10      174.24      166.27      3.28 o 
   2   0  10        1.02        0.90      0.32 o 
   4   0  10      155.14      162.36      4.48 o 
   6   0  10        8.41        8.11      0.63 o 
 -21   1  10        1.32        0.68      0.32 o 
 -19   1  10       78.91       77.76      2.05 o 
 -17   1  10        2.81        2.73      0.39 o 
 -15   1  10        0.06        0.95      0.30 o 
 -13   1  10       10.97        8.52      0.37 o 
 -11   1  10        3.15        2.24      0.21 o 
  -9   1  10       35.78       37.89      0.82 o 
  -7   1  10      510.28      549.43      7.24 o 
  -5   1  10       52.66       51.49      1.12 o 
  -3   1  10      143.43      142.30      2.01 o 
  -1   1  10       42.56       45.12      2.38 o 
   1   1  10      147.56      155.76      3.11 o 
   3   1  10        2.08        4.23      0.53 o 
   5   1  10        0.98        0.99      0.20 o 
 -20   2  10       19.31       18.80      1.05 o 
 -18   2  10       15.47       18.12      1.16 o 
 -16   2  10       33.40       38.44      1.90 o 
 -14   2  10        5.55        6.06      0.58 o 
 -12   2  10      183.35      212.34      3.65 o 
 -10   2  10      500.26      551.02      7.33 o 
  -8   2  10       62.07       63.68      1.18 o 
  -6   2  10       82.34       81.53      1.82 o 
  -4   2  10      179.40      187.58      3.61 o 
  -2   2  10       12.89       16.98      0.60 o 
   0   2  10        1.03        1.29      0.24 o 
   2   2  10       22.20       23.54      0.82 o 
   4   2  10       96.43       96.65      2.05 o 
 -19   3  10        1.52        3.53      0.47 o 
 -17   3  10       14.44       15.22      1.00 o 
 -15   3  10      323.76      341.88     10.22 o 
 -13   3  10       85.31       85.94      2.63 o 
 -11   3  10       97.42      107.00      2.42 o 
  -9   3  10      372.71      395.80      7.54 o 
  -7   3  10       38.82       34.34      1.32 o 
  -5   3  10       17.88       15.32      0.79 o 
  -3   3  10      167.21      156.09      4.21 o 
  -1   3  10       35.39       35.89      0.83 o 
   1   3  10      127.56      117.02      2.38 o 
   3   3  10        4.31        4.57      0.33 o 
 -14   4  10       20.62       20.54      0.84 o 
 -12   4  10      144.33      151.19      4.00 o 
 -10   4  10       19.18       24.80      1.05 o 
  -8   4  10       62.09       64.98      1.61 o 
  -6   4  10        9.26       14.80      0.79 o 
  -4   4  10        0.06        0.16      0.16 o 
  -2   4  10        8.64        9.58      0.63 o 
   0   4  10       67.37       46.34      1.13 o 
 -11   5  10        2.39        2.05      0.26 o 
  -9   5  10       15.40       17.96      0.79 o 
  -7   5  10        0.02       -0.05      0.16 o 
  -5   5  10       18.33       18.69      0.79 o 
 -21   1  11       18.94       17.59      1.00 o 
 -19   1  11       23.89       21.32      0.89 o 
 -17   1  11       23.92       22.01      0.99 o 
 -15   1  11        0.10       -0.03      0.24 o 
 -13   1  11       80.81       83.44      1.44 o 
 -11   1  11       56.27       62.44      1.27 o 
  -9   1  11        1.01        2.34      0.24 o 
  -7   1  11      712.20      644.31     36.78 o 
  -5   1  11        3.64        5.28      0.39 o 
  -3   1  11      219.87      217.55      2.91 o 
  -1   1  11       28.17       29.43      0.66 o 
   1   1  11       29.39       29.10      0.91 o 
   3   1  11        0.47        0.50      0.19 o 
 -20   2  11        7.87       14.22      0.84 o 
 -18   2  11        1.05        2.11      0.47 o 
 -16   2  11       85.77       87.30      2.35 o 
 -14   2  11       72.54       78.93      1.63 o 
 -12   2  11        0.27        1.25      0.35 o 
 -10   2  11      261.83      274.13      4.17 o 
  -8   2  11        3.60        4.25      0.32 o 
  -6   2  11      113.55       91.80      2.04 o 
  -4   2  11       86.13       89.10      2.79 o 
  -2   2  11       36.97       34.36      0.81 o 
   0   2  11        1.67        2.24      0.28 o 
   2   2  11        5.25        5.81      0.39 o 
 -17   3  11        8.35        7.58      0.68 o 
 -15   3  11        6.56        6.78      0.40 o 
 -13   3  11       16.51       15.01      0.55 o 
 -11   3  11       58.56       61.15      1.55 o 
  -9   3  11       79.72       86.81      2.11 o 
  -7   3  11       85.99       81.97      1.95 o 
  -5   3  11       11.81        9.74      0.63 o 
  -3   3  11        5.07        4.27      0.47 o 
  -1   3  11       31.49       24.37      0.78 o 
   1   3  11        1.19        0.95      0.20 o 
 -14   4  11        1.21        1.95      0.26 o 
 -12   4  11      164.42      158.25      4.11 o 
 -10   4  11        2.58        2.16      0.32 o 
  -8   4  11       19.76       19.43      0.69 o 
  -6   4  11       65.59       64.75      1.56 o 
  -4   4  11        1.89        3.11      0.37 o 
 -20   0  12       40.73       46.03      1.95 o 
 -18   0  12       83.97       84.15      3.21 o 
 -16   0  12      132.48      133.50      4.74 o 
 -14   0  12       82.36       72.96      1.86 o 
 -12   0  12       42.74       52.43      1.53 o 
 -10   0  12      228.80      245.86      5.02 o 
  -8   0  12       67.10       83.30      4.82 o 
  -6   0  12       34.49       40.74      1.26 o 
  -4   0  12     1213.65     1306.92     43.24 o 
  -2   0  12        2.93        2.08      0.30 o 
   0   0  12       64.07       71.83      2.32 o 
   2   0  12       33.65       36.13      1.37 o 
 -19   1  12        9.86        9.56      0.60 o 
 -17   1  12       21.38       22.38      0.99 o 
 -15   1  12       33.53       37.97      2.05 o 
 -13   1  12      145.07      146.23      2.27 o 
 -11   1  12       69.15       78.32      1.88 o 
  -9   1  12        6.78        5.69      0.34 o 
  -7   1  12      230.31      233.15      5.02 o 
  -5   1  12        0.28        0.24      0.34 o 
  -3   1  12        0.08        0.17      0.15 o 
  -1   1  12      164.24      153.85      2.71 o 
   1   1  12        1.31        1.29      0.22 o 
 -18   2  12        0.69        0.32      0.32 o 
 -16   2  12        2.49        3.01      0.41 o 
 -14   2  12       35.27       34.01      0.91 o 
 -12   2  12       25.30       26.30      0.79 o 
 -10   2  12       30.60       33.23      0.91 o 
  -8   2  12       67.91       77.07      1.92 o 
  -6   2  12        0.10        0.23      0.16 o 
  -4   2  12       27.99       27.91      1.21 o 
   0   2  12       48.79       38.75      0.84 o 
 -17   3  12       37.53       40.71      1.74 o 
 -15   3  12       24.81       25.97      0.78 o 
 -13   3  12        8.28        5.91      0.41 o 
 -11   3  12        8.69       10.80      0.53 o 
  -9   3  12        9.17        9.58      0.53 o 
  -7   3  12        0.04        0.47      0.18 o 
  -5   3  12       14.21       14.62      0.68 o 
  -3   3  12       19.86       14.48      0.84 o 
 -12   4  12       29.35       33.65      1.16 o 
 -10   4  12       47.10       51.40      1.63 o 
  -8   4  12        8.27        9.58      0.58 o 
  -6   4  12       68.75       67.20      2.00 o 
 -19   1  13        0.13        0.24      0.22 o 
 -17   1  13        8.19        6.04      0.54 o 
 -15   1  13       14.98       15.25      0.59 o 
 -13   1  13        1.78        1.55      0.21 o 
 -11   1  13      146.08      159.95      2.44 o 
  -9   1  13        8.32        9.02      0.39 o 
  -7   1  13      142.15      160.45      2.75 o 
  -5   1  13       50.28       50.13      1.10 o 
  -3   1  13       26.42       23.84      1.42 o 
 -18   2  13        0.01        0.05      0.26 o 
 -16   2  13       18.10       16.89      0.76 o 
 -14   2  13        2.21        2.73      0.27 o 
 -12   2  13        1.71        1.66      0.23 o 
 -10   2  13        1.25        1.01      0.22 o 
  -8   2  13       59.96       65.62      1.66 o 
  -6   2  13        3.93        2.85      0.33 o 
  -4   2  13       10.58        8.97      0.58 o 
 -13   3  13       24.53       25.00      1.58 o 
 -11   3  13        0.15        0.22      0.18 o 
  -9   3  13        4.20        3.90      0.34 o 
  -7   3  13        0.33        0.68      0.21 o 
  -5   3  13        3.33        5.16      0.58 o 
 -18   0  14        0.35        0.11      0.32 o 
 -16   0  14       22.79       23.28      1.32 o 
 -14   0  14      164.70      158.22      3.34 o 
 -12   0  14        6.68        7.95      0.51 o 
 -10   0  14      107.53      108.95      2.66 o 
  -8   0  14      328.10      345.80      7.35 o 
  -6   0  14        8.07        8.48      0.63 o 
 -17   1  14       32.99       31.64      1.08 o 
 -15   1  14        6.37        6.47      0.44 o 
 -13   1  14        6.53        8.82      0.36 o 
 -11   1  14        4.12        5.20      0.30 o 
  -9   1  14       20.83       22.13      0.66 o 
  -7   1  14       43.91       48.08      1.30 o 
  -5   1  14      174.26      155.81      3.15 o 
 -14   2  14       11.51       14.38      0.59 o 
 -12   2  14       26.83       30.59      0.95 o 
 -10   2  14        7.36        7.47      0.46 o 
  -8   2  14        0.00       -0.16      0.16 o 
  -6   2  14        3.29        2.58      0.47 o 
 -13   1  15        3.51        4.51      0.38 o 
 -11   1  15       18.31       15.71      0.62 o 
  -9   1  15        1.88        1.84      0.32 o 
                                                 
